# Supplementary material for: Quantum mechanical and machine learning prediction of rotational energy barriers in halogenated aromatic alcohols
Source: J Mol Model. 2025 Feb 24;31(3):93. doi: 10.1007/s00894-025-06321-y (PMC11850414; doi:10.1007/s00894-025-06321-y)
Supplement: Supplementary file 1 — Supplementary file1 (XLSX 18 KB) [file 894_2025_6321_MOESM1_ESM.xlsx]

## Sheet: Sheet1
	NMR	NBO	BH
anth_br_ABCDE	-30.0794	1.09	17.4596
anth_br_ABCD	-40.3501	1.0849	17.2233
anth_br_ABCE	-39.4786	1.0883	17.8534
anth_br_ABC	-37.9661	1.0838	18.641
anth_br_ABDE	-32.5074	1.0851	17.197
anth_br_ABD	-39.4432	1.081	17.5121
anth_br_ABE	-39.2116	1.0823	17.3546
anth_br_AB	-37.8438	1.0773	18.2472
anth_br_ACDE	-43.8533	1.0863	19.2449
anth_br_ACD	-41.2366	1.0801	19.8225
anth_br_ACE	-41.4291	1.0835	19.9801
anth_br_AC	-38.5872	1.0771	21.214
anth_br_ADE	-44.4815	1.0853	18.7986
anth_br_AD	-40.5788	1.0774	19.6387
anth_br_AE	-40.1684	1.0782	19.4024
anth_br_A	-37.6727	1.0712	20.4264
anth_br_BCDE	-35.7564	1.0339	7.53518
anth_br_BCD	-37.8496	1.0314	8.61164
anth_br_BCE	-37.2157	1.0337	9.03172
anth_br_BC	-37.4378	1.0308	9.53056
anth_br_BDE	-37.1273	1.0291	7.40391
anth_br_BD	-37.7165	1.0284	8.66415
anth_br_BE	-37.2832	1.029	8.95296
anth_br_B	-37.1959	1.0253	9.39929
anth_br_CDE	-41.5839	1.0314	8.58538
anth_br_CD	-43.5348	1.0286	9.71435
anth_br_CE	-43.1223	1.0312	10.0819
anth_br_C	-43.2191	1.0278	10.6333
anth_br_DE	-42.0171	1.0283	8.9267
anth_br_D	-42.778	1.0254	10.1869
anth_br_E	-42.2796	1.0259	10.502
anth_cl_ABCDE	-38.8091	1.0873	18.0109
anth_cl_ABCD	-37.7993	1.0867	19.2974
anth_cl_ABCE	-36.3754	1.0851	19.3762
anth_cl_ABC	-35.79	1.0803	20.6627
anth_cl_ABDE	-40.0367	1.083	17.4333
anth_cl_ABD	-38.0072	1.0789	19.4024
anth_cl_ABE	-36.3276	1.0779	18.8511
anth_cl_AB	-35.4844	1.0739	20.2689
anth_cl_ACDE	-40.3734	1.0839	19.6387
anth_cl_ACD	-39.1312	1.0802	22.0017
anth_cl_ACE	-37.436	1.0817	21.6079
anth_cl_AC	-37.9526	1.0769	23.1307
anth_cl_ADE	-40.3909	1.081	19.1661
anth_cl_AD	-38.5965	1.0768	21.8179
anth_cl_AE	-36.8317	1.0764	21.0828
anth_cl_A	-36.668	1.0711	22.448
anth_cl_BCDE	-37.3275	1.0308	6.85256
anth_cl_BCD	-39.5306	1.0322	8.61164
anth_cl_BCE	-37.4433	1.0322	8.50662
anth_cl_BC	-38.83	1.0294	9.34678
anth_cl_BDE	-38.4641	1.0256	6.90507
anth_cl_BD	-39.793	1.0281	8.6904
anth_cl_BE	-37.5617	1.0265	8.61164
anth_cl_B	-38.6483	1.0238	9.24176
anth_cl_CDE	-41.8023	1.0293	8.16531
anth_cl_CD	-43.7326	1.0293	9.76686
anth_cl_CE	-42.0152	1.0297	9.81937
anth_cl_C	-43.2829	1.0276	10.607
anth_cl_DE	-41.814	1.0258	8.61164
anth_cl_D	-43.1358	1.0254	10.397
anth_cl_E	-41.1106	1.0246	10.2395
anth_f_ABCDE	-34.0079	1.0671	22.7893
anth_f_ABCD	-40.371	1.0726	26.0975
anth_f_ABCE	-33.6781	1.064	23.4457
anth_f_ABC	-39.4903	1.0681	25.8874
anth_f_ABDE	-33.5982	1.0612	22.8156
anth_f_ABD	-39.8695	1.0671	26.1762
anth_f_ABE	-32.6063	1.0578	23.5245
anth_f_AB	-38.3657	1.0616	25.9925
anth_f_ACDE	-31.6752	1.0751	26.3863
anth_f_ACD	-37.607	1.0807	29.7469
anth_f_ACE	-32.2017	1.0711	27.0952
anth_f_AC	-37.8255	1.0762	29.5369
anth_f_ADE	-30.5834	1.0692	26.5175
anth_f_AD	-36.4682	1.075	29.9307
anth_f_AE	-30.1361	1.0649	27.3052
anth_f_A	-35.7798	1.0698	29.7732
anth_f_BCDE	-39.2642	1.0186	5.59231
anth_f_BCD	-45.7622	1.0283	8.53288
anth_f_BCE	-38.8318	1.019	6.19618
anth_f_BC	-44.8797	1.0233	8.37535
anth_f_BDE	-38.3082	1.0154	5.85487
anth_f_BD	-44.7719	1.0233	8.76917
anth_f_BE	-37.2858	1.0139	6.37997
anth_f_B	-43.2683	1.0181	8.61164
anth_f_CDE	-37.8379	1.0248	7.77148
anth_f_CD	-43.9862	1.0315	10.7908
anth_f_CE	-38.3796	1.0232	8.37535
anth_f_C	-44.2929	1.0264	10.5808
anth_f_DE	-36.3192	1.0195	8.1128
anth_f_D	-42.4566	1.027	11.0796
anth_f_E	-36.0107	1.0174	8.6379
anth	-41.8322	1.0215	10.8696		F
phen_br_ABC	-52.2461	1.0665	24.3646
phen_br_AB	-55.6845	1.0662	24.4434
phen_br_AC	-52.1761	1.0573	22.1592
phen_br_A	-55.1481	1.0551	22.8681
phen_br_BC	-61.1212	1.0325	14.7291
phen_br_B	-66.3869	1.0314	15.2804
phen_br_C	-68.2169	1.0211	14.3352
phen_cl_ABC	-41.389	1.0642	22.4218
phen_cl_AB	-45.1534	1.0649	23.1307
phen_cl_AC	-40.8948	1.055	20.899
phen_cl_A	-44.4056	1.0537	21.9754
phen_cl_BC	-61.6917	1.0328	14.624
phen_cl_B	-66.7692	1.0325	15.4642
phen_cl_C	-67.5748	1.0199	13.9939
phen_f_ABC	3.2967	1.0494	15.543
phen_f_AB	-3.9273	1.0539	18.2472
phen_f_AC	4.9805	1.0366	15.0441
phen_f_A	-1.4609	1.0402	17.7746
phen_f_BC	-59.7151	1.0306	13.8889
phen_f_B	-67.6186	1.0339	16.2781
phen_f_C	-65.3609	1.014	12.3399
phen	-72.8099	1.0158	14.6765
pyr_br_ABCDE	-60.7786	1.0659	24.8897
pyr_br_ABCD	-57.8411	1.0729	26.2287
pyr_br_ABCE	-59.5869	1.0708	25.5724
pyr_br_ABC	-59.5937	1.0692	25.6249
pyr_br_ABDE	-61.2339	1.0713	26.2287
pyr_br_ABD	-61.4783	1.0709	26.3075
pyr_br_ABE	-60.4228	1.0683	25.5724
pyr_br_AB	-60.2594	1.0671	25.7036
pyr_br_ACDE	-51.2921	1.0637	24.3384
pyr_br_ACD	-51.605	1.0635	24.4959
pyr_br_ACE	-51.622	1.0603	23.8133
pyr_br_AC	-51.6739	1.0589	23.8395
pyr_br_ADE	-51.6454	1.0598	24.0496
pyr_br_AD	-51.841	1.0592	23.9971
pyr_br_AE	-51.0113	1.0566	23.4982
pyr_br_A	-51.0095	1.0548	23.5245
pyr_br_BCDE	-65.1441	1.0344	17.0657
pyr_br_BCD	-65.293	1.0337	17.1708
pyr_br_BCE	-66.3527	1.0306	16.7244
pyr_br_BC	-66.5251	1.0284	16.5932
pyr_br_BDE	-66.5129	1.0315	17.0657
pyr_br_BD	-66.9083	1.0312	17.0395
pyr_br_BE	-66.4225	1.0282	16.4619
pyr_br_B	-66.6411	1.0256	16.3306
pyr_br_CDE	-66.5219	1.0283	15.7793
pyr_br_CD	-66.7282	1.0279	15.858
pyr_br_CE	-66.6573	1.0246	15.3854
pyr_br_C	-66.8475	1.0225	15.2542
pyr_br_DE	-66.8377	1.0238	15.4642
pyr_br_D	-67.0961	1.0219	15.4117
pyr_br_E	-66.574	1.0195	14.8078
pyr_cl_ABCDE	-48.4737	1.0726	25.6774
pyr_cl_ABCD	-49.3423	1.0727	25.8612
pyr_cl_ABCE	-50.1379	1.0692	25.3623
pyr_cl_ABC	-49.489	1.0685	25.4411
pyr_cl_ABDE	-50.1852	1.0697	25.8874
pyr_cl_ABD	-50.53	1.0698	26.045
pyr_cl_ABE	-48.9231	1.0663	25.2311
pyr_cl_AB	-49.5077	1.065	25.4674
pyr_cl_ACDE	-40.838	1.0629	23.5245
pyr_cl_ACD	-41.9596	1.0625	23.892
pyr_cl_ACE	-40.9807	1.0603	23.1832
pyr_cl_AC	-41.0877	1.0588	23.0781
pyr_cl_ADE	-41.0348	1.0585	23.2619
pyr_cl_AD	-41.1619	1.0579	23.3407
pyr_cl_AE	-40.2573	1.0548	22.6843
pyr_cl_A	-40.3271	1.0531	22.7368
pyr_cl_BCDE	-65.8982	1.0354	17.302
pyr_cl_BCD	-66.8014	1.0346	17.4333
pyr_cl_BCE	-66.4757	1.0306	16.6982
pyr_cl_BC	-66.7775	1.0289	16.6194
pyr_cl_BDE	-66.6306	1.0318	16.987
pyr_cl_BD	-66.942	1.0311	17.0132
pyr_cl_BE	-66.1797	1.0278	16.3306
pyr_cl_B	-66.5154	1.0255	16.2781
pyr_cl_CDE	-67.2484	1.0291	15.9368
pyr_cl_CD	-67.4456	1.028	16.0943
pyr_cl_CE	-66.8599	1.0243	15.3592
pyr_cl_C	-67.1277	1.0227	15.2804
pyr_cl_DE	-67.0051	1.0229	15.4117
pyr_cl_D	-67.2239	1.0225	15.4905
pyr_cl_E	-66.4999	1.0192	14.7553
pyr_f_ABCDE	-2.8951	1.0583	20.4264
pyr_f_ABCD	-3.3617	1.0579	20.7677
pyr_f_ABCE	-1.3193	1.0538	19.4024
pyr_f_ABC	-1.8707	1.053	19.7175
pyr_f_ABDE	-1.5605	1.0534	19.6387
pyr_f_ABD	-2.1954	1.053	19.9275
pyr_f_ABE	-0.1053	1.0489	18.8773
pyr_f_AB	-0.7004	1.0482	19.1924
pyr_f_ACDE	1.7233	1.0517	19.2187
pyr_f_ACD	1.2518	1.0513	19.5075
pyr_f_ACE	2.9602	1.0467	18.2735
pyr_f_AC	2.5112	1.0459	18.5623
pyr_f_ADE	3.3291	1.046	18.3785
pyr_f_AD	2.8162	1.0456	18.6673
pyr_f_AE	4.7276	1.0379	17.6434
pyr_f_A	4.2495	1.0407	17.9059
pyr_f_BCDE	-66.3729	1.0366	17.5909
pyr_f_BCD	-67.0726	1.036	17.9059
pyr_f_BCE	-65.2534	1.0321	16.5407
pyr_f_BC	-66.0025	1.031	16.7244
pyr_f_BDE	-65.5808	1.0308	16.6719
pyr_f_BD	-66.3401	1.0302	16.9345
pyr_f_BE	-64.4347	1.0267	15.9368
pyr_f_B	-65.1858	1.0256	15.9893
pyr_f_CDE	-68.4764	1.0282	16.3044
pyr_f_CD	-69.0965	1.0276	16.5144
pyr_f_CE	-67.4524	1.023	15.3067
pyr_f_C	-68.1017	1.022	15.4379
pyr_f_DE	-67.1975	1.0221	15.4117
pyr_f_D	-67.9573	1.0215	15.4904
pyr_f_E	-66.0726	1.0173	14.4928
pyr	-66.733	1.0169	14.624
