# Supplementary material for: Quantum mechanical and machine learning prediction of rotational energy barriers in halogenated aromatic alcohols
Source: J Mol Model. 2025 Feb 24;31(3):93. doi: 10.1007/s00894-025-06321-y (PMC11850414; doi:10.1007/s00894-025-06321-y)
Supplement: Supplementary file 3 — Supplementary file3 (CSV 17 KB) [file 894_2025_6321_MOESM3_ESM.csv]

	E2	E3	E4	E5	E6	AR2	AR3	AR4	AR5	AR6	H2	H3	H4	H5	H6	BH
anth_br_ABCDE	2.96	2.96	2.96	2.96	2.96	114	114	114	114	114	0.39	0.23	0.39	0.23	0.23	17.459575
anth_br_ABCD	2.96	2.96	2.96	2.96	2.2	114	114	114	114	37	0.39	0.23	0.39	0.23	0	17.22328
anth_br_ABCE	2.96	2.96	2.96	2.2	2.96	114	114	114	37	114	0.39	0.23	0.39	0	0.23	17.8534
anth_br_ABC	2.96	2.96	2.96	2.2	2.2	114	114	114	37	37	0.39	0.23	0.39	0	0	18.64105
anth_br_ABDE	2.96	2.96	2.2	2.96	2.96	114	114	37	114	114	0.39	0.23	0	0.23	0.23	17.197025
anth_br_ABD	2.96	2.96	2.2	2.96	2.2	114	114	37	114	37	0.39	0.23	0	0.23	0	17.512085
anth_br_ABE	2.96	2.96	2.2	2.2	2.96	114	114	37	37	114	0.39	0.23	0	0	0.23	17.354555
anth_br_AB	2.96	2.96	2.2	2.2	2.2	114	114	37	37	37	0.39	0.23	0	0	0	18.247225
anth_br_ACDE	2.96	2.2	2.96	2.96	2.96	114	37	114	114	114	0.39	0	0.39	0.23	0.23	19.244915
anth_br_ACD	2.96	2.2	2.96	2.96	2.2	114	37	114	114	37	0.39	0	0.39	0.23	0	19.822525
anth_br_ACE	2.96	2.2	2.96	2.2	2.96	114	37	114	37	114	0.39	0	0.39	0	0.23	19.980055
anth_br_AC	2.96	2.2	2.96	2.2	2.2	114	37	114	37	37	0.39	0	0.39	0	0	21.21404
anth_br_ADE	2.96	2.2	2.2	2.96	2.96	114	37	37	114	114	0.39	0	0	0.23	0.23	18.79858
anth_br_AD	2.96	2.2	2.2	2.96	2.2	114	37	37	114	37	0.39	0	0	0.23	0	19.63874
anth_br_AE	2.96	2.2	2.2	2.2	2.96	114	37	37	37	114	0.39	0	0	0	0.23	19.402445
anth_br_A	2.96	2.2	2.2	2.2	2.2	114	37	37	37	37	0.39	0	0	0	0	20.42639
anth_br_BCDE	2.2	2.96	2.96	2.96	2.96	37	114	114	114	114	0	0.23	0.39	0.23	0.23	7.535185
anth_br_BCD	2.2	2.96	2.96	2.96	2.2	37	114	114	114	37	0	0.23	0.39	0.23	0	8.61164
anth_br_BCE	2.2	2.96	2.96	2.2	2.96	37	114	114	37	114	0	0.23	0.39	0	0.23	9.03172
anth_br_BC	2.2	2.96	2.96	2.2	2.2	37	114	114	37	37	0	0.23	0.39	0	0	9.530565
anth_br_BDE	2.2	2.96	2.2	2.96	2.96	37	114	37	114	114	0	0.23	0	0.23	0.23	7.40391
anth_br_BD	2.2	2.96	2.2	2.96	2.2	37	114	37	114	37	0	0.23	0	0.23	0	8.66415
anth_br_BE	2.2	2.96	2.2	2.2	2.96	37	114	37	37	114	0	0.23	0	0	0.23	8.952955
anth_br_B	2.2	2.96	2.2	2.2	2.2	37	114	37	37	37	0	0.23	0	0	0	9.39929
anth_br_CDE	2.2	2.2	2.96	2.96	2.96	37	37	114	114	114	0	0	0.39	0.23	0.23	8.585385
anth_br_CD	2.2	2.2	2.96	2.96	2.2	37	37	114	114	37	0	0	0.39	0.23	0	9.71435
anth_br_CE	2.2	2.2	2.96	2.2	2.96	37	37	114	37	114	0	0	0.39	0	0.23	10.08192
anth_br_C	2.2	2.2	2.96	2.2	2.2	37	37	114	37	37	0	0	0.39	0	0	10.633275
anth_br_DE	2.2	2.2	2.2	2.96	2.96	37	37	37	114	114	0	0	0	0.23	0.23	8.9267
anth_br_D	2.2	2.2	2.2	2.96	2.2	37	37	37	114	37	0	0	0	0.23	0	10.18694
anth_br_E	2.2	2.2	2.2	2.2	2.96	37	37	37	37	114	0	0	0	0	0.23	10.502
anth_cl_ABCDE	3.16	3.16	3.16	3.16	3.16	99	99	99	99	99	0.37	0.23	0.37	0.23	0.23	18.01093
anth_cl_ABCD	3.16	3.16	3.16	3.16	2.2	99	99	99	99	37	0.37	0.23	0.37	0.23	0	19.297425
anth_cl_ABCE	3.16	3.16	3.16	2.2	3.16	99	99	99	37	99	0.37	0.23	0.37	0	0.23	19.37619
anth_cl_ABC	3.16	3.16	3.16	2.2	2.2	99	99	99	37	37	0.37	0.23	0.37	0	0	20.662685
anth_cl_ABDE	3.16	3.16	2.2	3.16	3.16	99	99	37	99	99	0.37	0.23	0	0.23	0.23	17.43332
anth_cl_ABD	3.16	3.16	2.2	3.16	2.2	99	99	37	99	37	0.37	0.23	0	0.23	0	19.402445
anth_cl_ABE	3.16	3.16	2.2	2.2	3.16	99	99	37	37	99	0.37	0.23	0	0	0.23	18.85109
anth_cl_AB	3.16	3.16	2.2	2.2	2.2	99	99	37	37	37	0.37	0.23	0	0	0	20.26886
anth_cl_ACDE	3.16	2.2	3.16	3.16	3.16	99	37	99	99	99	0.37	0	0.37	0.23	0.23	19.63874
anth_cl_ACD	3.16	2.2	3.16	3.16	2.2	99	37	99	99	37	0.37	0	0.37	0.23	0	22.00169
anth_cl_ACE	3.16	2.2	3.16	2.2	3.16	99	37	99	37	99	0.37	0	0.37	0	0.23	21.607865
anth_cl_AC	3.16	2.2	3.16	2.2	2.2	99	37	99	37	37	0.37	0	0.37	0	0	23.130655
anth_cl_ADE	3.16	2.2	2.2	3.16	3.16	99	37	37	99	99	0.37	0	0	0.23	0.23	19.16615
anth_cl_AD	3.16	2.2	2.2	3.16	2.2	99	37	37	99	37	0.37	0	0	0.23	0	21.817905
anth_cl_AE	3.16	2.2	2.2	2.2	3.16	99	37	37	37	99	0.37	0	0	0	0.23	21.082765
anth_cl_A	3.16	2.2	2.2	2.2	2.2	99	37	37	37	37	0.37	0	0	0	0	22.448025
anth_cl_BCDE	2.2	3.16	3.16	3.16	3.16	37	99	99	99	99	0	0.23	0.37	0.23	0.23	6.852555
anth_cl_BCD	2.2	3.16	3.16	3.16	2.2	37	99	99	99	37	0	0.23	0.37	0.23	0	8.61164
anth_cl_BCE	2.2	3.16	3.16	2.2	3.16	37	99	99	37	99	0	0.23	0.37	0	0.23	8.50662
anth_cl_BC	2.2	3.16	3.16	2.2	2.2	37	99	99	37	37	0	0.23	0.37	0	0	9.34678
anth_cl_BDE	2.2	3.16	2.2	3.16	3.16	37	99	37	99	99	0	0.23	0	0.23	0.23	6.905065
anth_cl_BD	2.2	3.16	2.2	3.16	2.2	37	99	37	99	37	0	0.23	0	0.23	0	8.690405
anth_cl_BE	2.2	3.16	2.2	2.2	3.16	37	99	37	37	99	0	0.23	0	0	0.23	8.61164
anth_cl_B	2.2	3.16	2.2	2.2	2.2	37	99	37	37	37	0	0.23	0	0	0	9.24176
anth_cl_CDE	2.2	2.2	3.16	3.16	3.16	37	37	99	99	99	0	0	0.37	0.23	0.23	8.165305
anth_cl_CD	2.2	2.2	3.16	3.16	2.2	37	37	99	99	37	0	0	0.37	0.23	0	9.76686
anth_cl_CE	2.2	2.2	3.16	2.2	3.16	37	37	99	37	99	0	0	0.37	0	0.23	9.81937
anth_cl_C	2.2	2.2	3.16	2.2	2.2	37	37	99	37	37	0	0	0.37	0	0	10.60702
anth_cl_DE	2.2	2.2	2.2	3.16	3.16	37	37	37	99	99	0	0	0	0.23	0.23	8.61164
anth_cl_D	2.2	2.2	2.2	3.16	2.2	37	37	37	99	37	0	0	0	0.23	0	10.39698
anth_cl_E	2.2	2.2	2.2	2.2	3.16	37	37	37	37	99	0	0	0	0	0.23	10.23945
anth_f_ABCDE	3.98	3.98	3.98	3.98	3.98	71	71	71	71	71	0.34	0.06	0.34	0.06	0.06	22.78934
anth_f_ABCD	3.98	3.98	3.98	3.98	2.2	71	71	71	71	37	0.34	0.06	0.34	0.06	0	26.09747
anth_f_ABCE	3.98	3.98	3.98	2.2	3.98	71	71	71	37	71	0.34	0.06	0.34	0	0.06	23.445715
anth_f_ABC	3.98	3.98	3.98	2.2	2.2	71	71	71	37	37	0.34	0.06	0.34	0	0	25.88743
anth_f_ABDE	3.98	3.98	2.2	3.98	3.98	71	71	37	71	71	0.34	0.06	0	0.06	0.06	22.815595
anth_f_ABD	3.98	3.98	2.2	3.98	2.2	71	71	37	71	37	0.34	0.06	0	0.06	0	26.176235
anth_f_ABE	3.98	3.98	2.2	2.2	3.98	71	71	37	37	71	0.34	0.06	0	0	0.06	23.52448
anth_f_AB	3.98	3.98	2.2	2.2	2.2	71	71	37	37	37	0.34	0.06	0	0	0	25.99245
anth_f_ACDE	3.98	2.2	3.98	3.98	3.98	71	37	71	71	71	0.34	0	0.34	0.06	0.06	26.386275
anth_f_ACD	3.98	2.2	3.98	3.98	2.2	71	37	71	71	37	0.34	0	0.34	0.06	0	29.746915
anth_f_ACE	3.98	2.2	3.98	2.2	3.98	71	37	71	37	71	0.34	0	0.34	0	0.06	27.09516
anth_f_AC	3.98	2.2	3.98	2.2	2.2	71	37	71	37	37	0.34	0	0.34	0	0	29.536875
anth_f_ADE	3.98	2.2	2.2	3.98	3.98	71	37	37	71	71	0.34	0	0	0.06	0.06	26.51755
anth_f_AD	3.98	2.2	2.2	3.98	2.2	71	37	37	71	37	0.34	0	0	0.06	0	29.9307
anth_f_AE	3.98	2.2	2.2	2.2	3.98	71	37	37	37	71	0.34	0	0	0	0.06	27.3052
anth_f_A	3.98	2.2	2.2	2.2	2.2	71	37	37	37	37	0.34	0	0	0	0	29.77317
anth_f_BCDE	2.2	3.98	3.98	3.98	3.98	37	71	71	71	71	0	0.06	0.34	0.06	0.06	5.592315
anth_f_BCD	2.2	3.98	3.98	3.98	2.2	37	71	71	71	37	0	0.06	0.34	0.06	0	8.532875
anth_f_BCE	2.2	3.98	3.98	2.2	3.98	37	71	71	37	71	0	0.06	0.34	0	0.06	6.19618
anth_f_BC	2.2	3.98	3.98	2.2	2.2	37	71	71	37	37	0	0.06	0.34	0	0	8.375345
anth_f_BDE	2.2	3.98	2.2	3.98	3.98	37	71	37	71	71	0	0.06	0	0.06	0.06	5.854865
anth_f_BD	2.2	3.98	2.2	3.98	2.2	37	71	37	71	37	0	0.06	0	0.06	0	8.76917
anth_f_BE	2.2	3.98	2.2	2.2	3.98	37	71	37	37	71	0	0.06	0	0	0.06	6.379965
anth_f_B	2.2	3.98	2.2	2.2	2.2	37	71	37	37	37	0	0.06	0	0	0	8.61164
anth_f_CDE	2.2	2.2	3.98	3.98	3.98	37	37	71	71	71	0	0	0.34	0.06	0.06	7.77148
anth_f_CD	2.2	2.2	3.98	3.98	2.2	37	37	71	71	37	0	0	0.34	0.06	0	10.790805
anth_f_CE	2.2	2.2	3.98	2.2	3.98	37	37	71	37	71	0	0	0.34	0	0.06	8.375345
anth_f_C	2.2	2.2	3.98	2.2	2.2	37	37	71	37	37	0	0	0.34	0	0	10.580765
anth_f_DE	2.2	2.2	2.2	3.98	3.98	37	37	37	71	71	0	0	0	0.06	0.06	8.112795
anth_f_D	2.2	2.2	2.2	3.98	2.2	37	37	37	71	37	0	0	0	0.06	0	11.07961
anth_f_E	2.2	2.2	2.2	2.2	3.98	37	37	37	37	71	0	0	0	0	0.06	8.637895
anth	2.2	2.2	2.2	2.2	2.2	37	37	37	37	37	0	0	0	0	0	10.86957
phen_br_ABC	2.96	2.96	2.96	0	0	114	114	114	0	0	0.23	0.39	0.23	0	0	24.36464
phen_br_AB	2.96	2.96	2.2	0	0	114	114	37	0	0	0.23	0.39	0	0	0	24.443405
phen_br_AC	2.96	2.2	2.96	0	0	114	37	114	0	0	0.23	0	0.23	0	0	22.15922
phen_br_A	2.96	2.2	2.2	0	0	114	37	37	0	0	0.23	0	0	0	0	22.868105
phen_br_BC	2.2	2.96	2.96	0	0	37	114	114	0	0	0	0.39	0.23	0	0	14.75531
phen_br_B	2.2	2.96	2.2	0	0	37	114	37	0	0	0	0.39	0	0	0	15.28041
phen_br_C	2.2	2.2	2.96	0	0	37	37	114	0	0	0	0	0.23	0	0	14.33523
phen_cl_ABC	3.16	3.16	3.16	0	0	99	99	99	0	0	0.23	0.37	0.23	0	0	22.42177
phen_cl_AB	3.16	3.16	2.2	0	0	99	99	37	0	0	0.23	0.37	0	0	0	23.130655
phen_cl_AC	3.16	2.2	3.16	0	0	99	37	99	0	0	0.23	0	0.23	0	0	20.89898
phen_cl_A	3.16	2.2	2.2	0	0	99	37	37	0	0	0.23	0	0	0	0	21.975435
phen_cl_BC	2.2	3.16	3.16	0	0	37	99	99	0	0	0	0.37	0.23	0	0	14.624035
phen_cl_B	2.2	3.16	2.2	0	0	37	99	37	0	0	0	0.37	0	0	0	15.464195
phen_cl_C	2.2	2.2	3.16	0	0	37	37	99	0	0	0	0	0.23	0	0	13.993915
phen_f_ABC	3.98	3.98	3.98	0	0	71	71	71	0	0	0.06	0.34	0.06	0	0	15.54296
phen_f_AB	3.98	3.98	2.2	0	0	71	71	37	0	0	0.06	0.34	0	0	0	18.27348
phen_f_AC	3.98	2.2	3.98	0	0	71	37	71	0	0	0.06	0	0.06	0	0	15.044115
phen_f_A	3.98	2.2	2.2	0	0	71	37	37	0	0	0.06	0	0	0	0	17.774635
phen_f_BC	2.2	3.98	3.98	0	0	37	71	71	0	0	0	0.34	0.06	0	0	13.888895
phen_f_B	2.2	3.98	2.2	0	0	37	71	37	0	0	0	0.34	0	0	0	16.2781
phen_f_C	2.2	2.2	3.98	0	0	37	37	71	0	0	0	0	0.06	0	0	12.313595
phen	2.2	2.2	2.2	0	0	37	37	37	0	0	0	0	0	0	0	14.676545
pyr_br_ABCDE	2.96	2.96	2.96	2.96	2.96	114	114	114	114	114	0.23	0.23	0.39	0.39	0.23	24.88974
pyr_br_ABCD	2.96	2.96	2.96	2.96	2.2	114	114	114	114	37	0.23	0.23	0.39	0.39	0	26.228745
pyr_br_ABCE	2.96	2.96	2.96	2.2	2.96	114	114	114	37	114	0.23	0.23	0.39	0	0.23	25.57237
pyr_br_ABC	2.96	2.96	2.96	2.2	2.2	114	114	114	37	37	0.23	0.23	0.39	0	0	25.62488
pyr_br_ABDE	2.96	2.96	2.2	2.96	2.96	114	114	37	114	114	0.23	0.23	0	0.39	0.23	26.228745
pyr_br_ABD	2.96	2.96	2.2	2.96	2.2	114	114	37	114	37	0.23	0.23	0	0.39	0	26.30751
pyr_br_ABE	2.96	2.96	2.2	2.2	2.96	114	114	37	37	114	0.23	0.23	0	0	0.23	25.57237
pyr_br_AB	2.96	2.96	2.2	2.2	2.2	114	114	37	37	37	0.23	0.23	0	0	0	25.703645
pyr_br_ACDE	2.96	2.2	2.96	2.96	2.96	114	37	114	114	114	0.23	0	0.39	0.39	0.23	24.338385
pyr_br_ACD	2.96	2.2	2.96	2.96	2.2	114	37	114	114	37	0.23	0	0.39	0.39	0	24.495915
pyr_br_ACE	2.96	2.2	2.96	2.2	2.96	114	37	114	37	114	0.23	0	0.39	0	0.23	23.813285
pyr_br_AC	2.96	2.2	2.96	2.2	2.2	114	37	114	37	37	0.23	0	0.39	0	0	23.83954
pyr_br_ADE	2.96	2.2	2.2	2.96	2.96	114	37	37	114	114	0.23	0	0	0.39	0.23	24.04958
pyr_br_AD	2.96	2.2	2.2	2.96	2.2	114	37	37	114	37	0.23	0	0	0.39	0	23.99707
pyr_br_AE	2.96	2.2	2.2	2.2	2.96	114	37	37	37	114	0.23	0	0	0	0.23	23.498225
pyr_br_A	2.96	2.2	2.2	2.2	2.2	114	37	37	37	37	0.23	0	0	0	0	23.52448
pyr_br_BCDE	2.2	2.96	2.96	2.96	2.96	37	114	114	114	114	0	0.23	0.39	0.39	0.23	17.06575
pyr_br_BCD	2.2	2.96	2.96	2.96	2.2	37	114	114	114	37	0	0.23	0.39	0.39	0	17.17077
pyr_br_BCE	2.2	2.96	2.96	2.2	2.96	37	114	114	37	114	0	0.23	0.39	0	0.23	16.724435
pyr_br_BC	2.2	2.96	2.96	2.2	2.2	37	114	114	37	37	0	0.23	0.39	0	0	16.59316
pyr_br_BDE	2.2	2.96	2.2	2.96	2.96	37	114	37	114	114	0	0.23	0	0.39	0.23	17.06575
pyr_br_BD	2.2	2.96	2.2	2.96	2.2	37	114	37	114	37	0	0.23	0	0.39	0	17.039495
pyr_br_BE	2.2	2.96	2.2	2.2	2.96	37	114	37	37	114	0	0.23	0	0	0.23	16.461885
pyr_br_B	2.2	2.96	2.2	2.2	2.2	37	114	37	37	37	0	0.23	0	0	0	16.33061
pyr_br_CDE	2.2	2.2	2.96	2.96	2.96	37	37	114	114	114	0	0	0.39	0.39	0.23	15.779255
pyr_br_CD	2.2	2.2	2.96	2.96	2.2	37	37	114	114	37	0	0	0.39	0.39	0	15.85802
pyr_br_CE	2.2	2.2	2.96	2.2	2.96	37	37	114	37	114	0	0	0.39	0	0.23	15.38543
pyr_br_C	2.2	2.2	2.96	2.2	2.2	37	37	114	37	37	0	0	0.39	0	0	15.254155
pyr_br_DE	2.2	2.2	2.2	2.96	2.96	37	37	37	114	114	0	0	0	0.39	0.23	15.464195
pyr_br_D	2.2	2.2	2.2	2.96	2.2	37	37	37	114	37	0	0	0	0.39	0	15.411685
pyr_br_E	2.2	2.2	2.2	2.2	2.96	37	37	37	37	114	0	0	0	0	0.23	14.80782
pyr_cl_ABCDE	3.16	3.16	3.16	3.16	3.16	99	99	99	99	99	0.23	0.23	0.37	0.37	0.23	25.67739
pyr_cl_ABCD	3.16	3.16	3.16	3.16	2.2	99	99	99	99	37	0.23	0.23	0.37	0.37	0	25.861175
pyr_cl_ABCE	3.16	3.16	3.16	2.2	3.16	99	99	99	37	99	0.23	0.23	0.37	0	0.23	25.36233
pyr_cl_ABC	3.16	3.16	3.16	2.2	2.2	99	99	99	37	37	0.23	0.23	0.37	0	0	25.441095
pyr_cl_ABDE	3.16	3.16	2.2	3.16	3.16	99	99	37	99	99	0.23	0.23	0	0.37	0.23	25.88743
pyr_cl_ABD	3.16	3.16	2.2	3.16	2.2	99	99	37	99	37	0.23	0.23	0	0.37	0	26.04496
pyr_cl_ABE	3.16	3.16	2.2	2.2	3.16	99	99	37	37	99	0.23	0.23	0	0	0.23	25.231055
pyr_cl_AB	3.16	3.16	2.2	2.2	2.2	99	99	37	37	37	0.23	0.23	0	0	0	25.46735
pyr_cl_ACDE	3.16	2.2	3.16	3.16	3.16	99	37	99	99	99	0.23	0	0.37	0.37	0.23	23.52448
pyr_cl_ACD	3.16	2.2	3.16	3.16	2.2	99	37	99	99	37	0.23	0	0.37	0.37	0	23.89205
pyr_cl_ACE	3.16	2.2	3.16	2.2	3.16	99	37	99	37	99	0.23	0	0.37	0	0.23	23.183165
pyr_cl_AC	3.16	2.2	3.16	2.2	2.2	99	37	99	37	37	0.23	0	0.37	0	0	23.078145
pyr_cl_ADE	3.16	2.2	2.2	3.16	3.16	99	37	37	99	99	0.23	0	0	0.37	0.23	23.26193
pyr_cl_AD	3.16	2.2	2.2	3.16	2.2	99	37	37	99	37	0.23	0	0	0.37	0	23.340695
pyr_cl_AE	3.16	2.2	2.2	2.2	3.16	99	37	37	37	99	0.23	0	0	0	0.23	22.68432
pyr_cl_A	3.16	2.2	2.2	2.2	2.2	99	37	37	37	37	0.23	0	0	0	0	22.73683
pyr_cl_BCDE	2.2	3.16	3.16	3.16	3.16	37	99	99	99	99	0	0.23	0.37	0.37	0.23	17.302045
pyr_cl_BCD	2.2	3.16	3.16	3.16	2.2	37	99	99	99	37	0	0.23	0.37	0.37	0	17.43332
pyr_cl_BCE	2.2	3.16	3.16	2.2	3.16	37	99	99	37	99	0	0.23	0.37	0	0.23	16.69818
pyr_cl_BC	2.2	3.16	3.16	2.2	2.2	37	99	99	37	37	0	0.23	0.37	0	0	16.619415
pyr_cl_BDE	2.2	3.16	2.2	3.16	3.16	37	99	37	99	99	0	0.23	0	0.37	0.23	16.986985
pyr_cl_BD	2.2	3.16	2.2	3.16	2.2	37	99	37	99	37	0	0.23	0	0.37	0	17.01324
pyr_cl_BE	2.2	3.16	2.2	2.2	3.16	37	99	37	37	99	0	0.23	0	0	0.23	16.33061
pyr_cl_B	2.2	3.16	2.2	2.2	2.2	37	99	37	37	37	0	0.23	0	0	0	16.2781
pyr_cl_CDE	2.2	2.2	3.16	3.16	3.16	37	37	99	99	99	0	0	0.37	0.37	0.23	15.936785
pyr_cl_CD	2.2	2.2	3.16	3.16	2.2	37	37	99	99	37	0	0	0.37	0.37	0	16.094315
pyr_cl_CE	2.2	2.2	3.16	2.2	3.16	37	37	99	37	99	0	0	0.37	0	0.23	15.359175
pyr_cl_C	2.2	2.2	3.16	2.2	2.2	37	37	99	37	37	0	0	0.37	0	0	15.28041
pyr_cl_DE	2.2	2.2	2.2	3.16	3.16	37	37	37	99	99	0	0	0	0.37	0.23	15.411685
pyr_cl_D	2.2	2.2	2.2	3.16	2.2	37	37	37	99	37	0	0	0	0.37	0	15.49045
pyr_cl_E	2.2	2.2	2.2	2.2	3.16	37	37	37	37	99	0	0	0	0	0.23	14.75531
pyr_f_ABCDE	3.98	3.98	3.98	3.98	3.98	71	71	71	71	71	0.06	0.06	0.34	0.34	0.06	20.42639
pyr_f_ABCD	3.98	3.98	3.98	3.98	2.2	71	71	71	71	37	0.06	0.06	0.34	0.34	0	20.767705
pyr_f_ABCE	3.98	3.98	3.98	2.2	3.98	71	71	71	37	71	0.06	0.06	0.34	0	0.06	19.402445
pyr_f_ABC	3.98	3.98	3.98	2.2	2.2	71	71	71	37	37	0.06	0.06	0.34	0	0	19.717505
pyr_f_ABDE	3.98	3.98	2.2	3.98	3.98	71	71	37	71	71	0.06	0.06	0	0.34	0.06	19.63874
pyr_f_ABD	3.98	3.98	2.2	3.98	2.2	71	71	37	71	37	0.06	0.06	0	0.34	0	19.927545
pyr_f_ABE	3.98	3.98	2.2	2.2	3.98	71	71	37	37	71	0.06	0.06	0	0	0.06	18.877345
pyr_f_AB	3.98	3.98	2.2	2.2	2.2	71	71	37	37	37	0.06	0.06	0	0	0	19.192405
pyr_f_ACDE	3.98	2.2	3.98	3.98	3.98	71	37	71	71	71	0.06	0	0.34	0.34	0.06	19.21866
pyr_f_ACD	3.98	2.2	3.98	3.98	2.2	71	37	71	71	37	0.06	0	0.34	0.34	0	19.507465
pyr_f_ACE	3.98	2.2	3.98	2.2	3.98	71	37	71	37	71	0.06	0	0.34	0	0.06	18.27348
pyr_f_AC	3.98	2.2	3.98	2.2	2.2	71	37	71	37	37	0.06	0	0.34	0	0	18.562285
pyr_f_ADE	3.98	2.2	2.2	3.98	3.98	71	37	37	71	71	0.06	0	0	0.34	0.06	18.3785
pyr_f_AD	3.98	2.2	2.2	3.98	2.2	71	37	37	71	37	0.06	0	0	0.34	0	18.667305
pyr_f_AE	3.98	2.2	2.2	2.2	3.98	71	37	37	37	71	0.06	0	0	0	0.06	17.64336
pyr_f_A	3.98	2.2	2.2	2.2	2.2	71	37	37	37	37	0.06	0	0	0	0	17.90591
pyr_f_BCDE	2.2	3.98	3.98	3.98	3.98	37	71	71	71	71	0	0.06	0.34	0.34	0.06	17.59085
pyr_f_BCD	2.2	3.98	3.98	3.98	2.2	37	71	71	71	37	0	0.06	0.34	0.34	0	17.90591
pyr_f_BCE	2.2	3.98	3.98	2.2	3.98	37	71	71	37	71	0	0.06	0.34	0	0.06	16.54065
pyr_f_BC	2.2	3.98	3.98	2.2	2.2	37	71	71	37	37	0	0.06	0.34	0	0	16.724435
pyr_f_BDE	2.2	3.98	2.2	3.98	3.98	37	71	37	71	71	0	0.06	0	0.34	0.06	16.671925
pyr_f_BD	2.2	3.98	2.2	3.98	2.2	37	71	37	71	37	0	0.06	0	0.34	0	16.934475
pyr_f_BE	2.2	3.98	2.2	2.2	3.98	37	71	37	37	71	0	0.06	0	0	0.06	15.936785
pyr_f_B	2.2	3.98	2.2	2.2	2.2	37	71	37	37	37	0	0.06	0	0	0	15.989295
pyr_f_CDE	2.2	2.2	3.98	3.98	3.98	37	37	71	71	71	0	0	0.34	0.34	0.06	16.304355
pyr_f_CD	2.2	2.2	3.98	3.98	2.2	37	37	71	71	37	0	0	0.34	0.34	0	16.514395
pyr_f_CE	2.2	2.2	3.98	2.2	3.98	37	37	71	37	71	0	0	0.34	0	0.06	15.306665
pyr_f_C	2.2	2.2	3.98	2.2	2.2	37	37	71	37	37	0	0	0.34	0	0	15.43794
pyr_f_DE	2.2	2.2	2.2	3.98	3.98	37	37	37	71	71	0	0	0	0.34	0.06	15.411685
pyr_f_D	2.2	2.2	2.2	3.98	2.2	37	37	37	71	37	0	0	0	0.34	0	15.49045
pyr_f_E	2.2	2.2	2.2	2.2	3.98	37	37	37	37	71	0	0	0	0	0.06	14.49276
pyr	2.2	2.2	2.2	2.2	2.2	37	37	37	37	37	0	0	0	0	0	14.624035
anth_Abr_Bcl_Cf_Df_Eh	2.96	3.16	3.98	3.98	2.2	114	99	71	71	37	0.39	0.23	0.34	0.06	0	19.53372
anth_Abr_Bh_Cf_Dh_Eh	2.96	2.2	3.98	2.2	2.2	114	37	71	37	37	0.39	0	0.34	0	0	21.004
anth_Abr_Bh_Cf_Df_Eh	2.96	2.2	3.98	3.98	2.2	114	37	71	71	37	0.39	0	0.34	0.06	0	21.58161
anth_Ah_Bcl_Ch_Df_Eh	2.2	3.16	2.2	3.98	2.2	37	99	37	71	37	0	0.23	0	0.06	0	9.425545
anth_Ah_Bcl_Ch_Df_Ebr	2.2	3.16	2.2	3.98	2.96	37	99	37	71	114	0	0.23	0	0.06	0.23	8.50662
phen_Abr_Bh_Cf	2.96	2.2	3.98	0	0	114	37	71	0	0	0.23	0	0.06	0	0	20.137585
phen_Ah_Bcl_Cbr	2.2	3.16	2.96	0	0	37	99	114	0	0	0	0.37	0.23	0	0	14.939095
phen_Af_Bbr_Ch	3.98	2.96	2.2	0	0	71	114	37	0	0	0.06	0.39	0	0	0	17.90591
phen_Af_Bh_Ccl	3.98	2.2	3.16	0	0	71	37	99	0	0	0.06	0	0.23	0	0	16.69818
pyr_Ah_Bbr_Cbr_Dh_Ecl	2.2	2.96	2.96	2.2	3.16	37	114	114	37	99	0	0.23	0.39	0	0.23	16.671925
pyr_Acl_Bh_Cbr_Dh_Eh	3.16	2.2	2.96	2.2	2.2	99	37	114	37	37	0.23	0	0.39	0	0	23.05189
pyr_Af_Bh_Cbr_Dcl_Eh	3.98	2.2	2.96	3.16	2.2	71	37	114	99	37	0.06	0	0.39	0.37	0	18.95611
pyr_Ah_Bf_Cbr_Dcl_Ef	2.2	3.98	2.96	3.16	3.98	37	71	114	99	71	0	0.06	0.39	0.37	0.06	17.22328
pyr_Af_Bf_Ccl_Dcl_Eh	3.98	3.98	3.16	3.16	2.2	71	71	99	99	37	0.06	0.06	0.37	0.37	0	20.347625
